# Supplementary material for: How does embedded implementation research work? Examining core features through qualitative case studies in Latin America and the Caribbean
Source: Health Policy Plan. 2020 Nov 6;35(Suppl 2):ii98–ii111. doi: 10.1093/heapol/czaa126 (PMC7646734; doi:10.1093/heapol/czaa126)
Supplement: czaa126_Supplementary_Data [file czaa126_supplementary_data.zip]

Archive with 4 entries (3 files):
- czaa126-suppl_data/
- czaa126-suppl_data/Supplement1.docx
- czaa126-suppl_data/Supplement2.docx
- czaa126-suppl_data/Supplement3.docx
